# Supplementary material for: Cross-platform validation of a mouse blood gene signature for quantitative reconstruction of radiation dose
Source: Sci Rep. 2022 Aug 19;12:14124. doi: 10.1038/s41598-022-18558-1 (PMC9391341; doi:10.1038/s41598-022-18558-1)
Supplement: Supplementary file 1 — Supplementary Table 1. [file 41598_2022_18558_MOESM1_ESM.xlsx]

## Sheet: Cover
Cross-platform validation of a mouse blood gene signature for quantitative reconstruction of radiation dose
Shanaz A. Ghandhi*, Igor Shuryak, Brian Ponnaiya, Xuefeng Wu, Guy Garty, Shad R. Morton, Salan P. Kaur and Sally A. Amundson

## Sheet: Supp data 1
Supplementary data table 1: Table of 20 up (positive Spearman's correlation) and 10 down (negative Spearman's correlation) regulated genes with dose from microarray metanalysis, signal intensities are log2 transformed, normalized to median array and averaged over multiple probes for the same gene.
					S_252665510012_S01_GE1_107_Sep09_1_1_1D_0Gy.1.	S_252665510012_S01_GE1_107_Sep09_1_2_1D_0Gy.2.	S_252665510012_S01_GE1_107_Sep09_1_3_1D_0Gy.3.	S_252665510012_S01_GE1_107_Sep09_1_4_1D_0Gy.4.	S_252665510013_S01_GE1_107_Sep09_1_1_1D_1.5Gy.1.	S_252665510013_S01_GE1_107_Sep09_1_2_1D_1.5Gy.2.	S_252665510013_S01_GE1_107_Sep09_1_3_1D_1.5Gy.3.	S_252665510013_S01_GE1_107_Sep09_1_4_1D_1.5Gy.4.	S_252665510014_S01_GE1_107_Sep09_1_1_1D_3Gy.1.	S_252665510014_S01_GE1_107_Sep09_1_2_1D_3Gy.2.	S_252665510014_S01_GE1_107_Sep09_1_3_1D_3Gy.3.	S_252665510014_S01_GE1_107_Sep09_1_4_1D_3Gy.4.	S_252665510015_S01_GE1_107_Sep09_1_1_1D_6Gy.1.	S_252665510015_S01_GE1_107_Sep09_1_2_1D_6Gy.2.	S_252665510015_S01_GE1_107_Sep09_1_3_1D_6Gy.3.	S_252665510015_S01_GE1_107_Sep09_1_4_1D_6Gy.4.	S_252665510045_S01_GE1_107_Sep09_1_1_1D_0Gy.5.	S_252665510045_S01_GE1_107_Sep09_1_2_1D_0Gy.6.	S_252665510045_S01_GE1_107_Sep09_1_3_1D_0Gy.7.	S_252665510045_S01_GE1_107_Sep09_1_4_1D_0Gy.8.	S_252665510046_S01_GE1_107_Sep09_1_1_1D_1.5Gy.5.	S_252665510046_S01_GE1_107_Sep09_1_2_1D_1.5Gy.6.	S_252665510046_S01_GE1_107_Sep09_1_3_1D_1.5Gy.7.	S_252665510046_S01_GE1_107_Sep09_1_4_1D_1.5Gy.8.	S_252665510047_S01_GE1_107_Sep09_1_1_1D_3Gy.5.	S_252665510047_S01_GE1_107_Sep09_1_2_1D_3Gy.6.	S_252665510047_S01_GE1_107_Sep09_1_3_1D_3Gy.7.	S_252665510047_S01_GE1_107_Sep09_1_4_1D_3Gy.8.	S_252665510048_S01_GE1_107_Sep09_1_1_1D_6Gy.5.	S_252665510048_S01_GE1_107_Sep09_1_2_1D_6Gy.6.	S_252665510048_S01_GE1_107_Sep09_1_3_1D_6Gy.7.	S_252665510048_S01_GE1_107_Sep09_1_4_1D_6Gy.8.	S_252665510055_S01_GE1_107_Sep09_1_1_1D_0Gy.9.	S_252665510055_S01_GE1_107_Sep09_1_2_1D_0Gy.10.	S_252665510055_S01_GE1_107_Sep09_1_3_1D_1.5Gy.9.	S_252665510055_S01_GE1_107_Sep09_1_4_1D_1.5Gy.10.	S_252665510056_S01_GE1_107_Sep09_1_1_1D_3Gy.9.	S_252665510056_S01_GE1_107_Sep09_1_2_1D_3Gy.10.	S_252665510056_S01_GE1_107_Sep09_1_3_1D_6Gy.9.	S_252665510056_S01_GE1_107_Sep09_1_4_1D_6Gy.10.	S_252665510057_S01_GE1_107_Sep09_1_1_1D_10Gy.1.	S_252665510057_S01_GE1_107_Sep09_1_2_1D_10Gy.2.	S_252665510057_S01_GE1_107_Sep09_1_3_1D_10Gy.3.	S_252665510057_S01_GE1_107_Sep09_1_4_1D_10Gy.4.	S_252665510058_S01_GE1_107_Sep09_1_1_1D_10Gy.5.
				GSE	124612	124612	124612	124612	124612	124612	124612	124612	124612	124612	124612	124612	124612	124612	124612	124612	124612	124612	124612	124612	124612	124612	124612	124612	124612	124612	124612	124612	124612	124612	124612	124612	124612	124612	124612	124612	124612	124612	124612	124612	124612	124612	124612	124612	124612
Gene Symbol/ Dose	Direction of response to radiation	Entrez Gene Name	Location	Type(s)	0	0	0	0	1.5	1.5	1.5	1.5	3	3	3	3	6	6	6	6	0	0	0	0	1.5	1.5	1.5	1.5	3	3	3	3	6	6	6	6	0	0	1.5	1.5	3	3	6	6	10	10	10	10	10
Ccnd1	up	cyclin D1	Nucleus	transcription regulator	9.14972	7.11772	7.90717	7.56749	9.86954	7.99089	9.22279	8.28065	9.18108	9.97379	9.32587	9.82607	9.90714	10.6784	11	10.4695	7.07435	9.2763	7.90241	7.59916	9.51734	9.21395	8.30031	8.76722	9.79737	9.51083	9.52945	10.2056	10.1068	9.12745	9.63554	9.23312	7.97925	7.45454	9.3111	9.28397	9.03586	9.78807	10.0993	8.94278	10.2518	10.3764	10.0959	10.4197	9.76086
Ifitm3	up	interferon induced transmembrane protein 3	Plasma Membrane	other	13.3585	12.6215	12.6851	12.4148	13.0245	12.331	12.8416	12.5792	13.1897	13.2027	13.1575	13.28	13.8801	13.5931	13.9901	13.3115	12.1281	12.8529	12.1782	13.0066	13.5836	12.7804	12.3668	12.6329	13.0568	12.9652	12.5174	13.4294	14.2905	14.4076	13.995	13.3724	12.198	12.6448	13.4132	13.3252	14.3167	14.5716	12.8589	12.9383	13.4909	13.9033	13.7461	13.8975	13.6605
Grn	up	granulin precursor	Extracellular Space	growth factor	10.5742	9.31835	10.1428	9.83438	10.5869	8.81673	9.50822	9.27934	10.3344	10.5301	10.4938	10.9028	10.831	11.4012	11.8528	11.0187	8.92031	9.89979	9.62502	9.46279	10.7573	9.87592	10.1274	9.93299	10.9417	10.8857	10.3768	10.1203	11.3918	11.3484	11.4845	10.4787	9.77965	10.2028	11.268	11.2519	11.4256	11.5721	11.305	10.1096	10.9683	11.9692	11.2156	11.2833	11.1347
Ccng1	up	cyclin G1	Nucleus	other	7.85986	8.19036	7.80507	7.87258	9.30828	8.99965	8.8508	9.40645	8.81903	9.2603	9.25236	9.06176	9.99838	9.4824	9.22639	8.71138	7.78063	9.20089	8.1033	7.44472	9.14296	9.31542	8.33863	9.25312	9.11262	9.45409	9.39448	9.58336	10.3019	10.1107	9.31115	9.73464	7.8824	8.05082	8.90008	9.01538	10.0026	10.0714	9.32862	9.56543	10.0228	9.98095	10.0539	9.72536	10.2507
Phlda3	up	pleckstrin homology like domain family A member 3	Plasma Membrane	other	9.07656	9.17619	9.31079	9.44525	11.4021	11.3481	11.5022	11.7219	11.4428	11.9392	12.326	11.677	12.6165	12.9055	11.8421	11.2906	9.14085	11.9459	9.1784	9.05889	11.3764	11.7664	9.38099	11.6503	11.6209	12.1159	12.4826	12.0021	11.9241	12.0196	11.1857	12.5583	10.1084	9.97095	10.481	11.057	12.3253	12.7569	11.8237	12.3393	12.9713	13.0177	13.0681	12.883	12.6407
Cd5l	up	CD5 molecule like	Plasma Membrane	transmembrane receptor	12.6667	8.61289	10.421	10.5628	13.3591	9.80054	12.1465	10.1967	12.3138	13.1418	12.7498	13.1664	11.617	13.5157	14.8558	13.595	8.23755	11.2827	10.6827	9.62717	13.0157	11.0358	10.8918	11.3947	13.1566	12.3577	11.7328	13.086	13.104	11.5083	12.9355	11.2939	10.1169	8.53563	12.9746	13.2421	11.4741	12.9397	13.5484	11.5094	12.7994	13.9157	12.4533	13.4284	13.8868
Rhoc	up	ras homolog family member C	Plasma Membrane	enzyme	10.0832	9.95048	9.60281	9.87296	10.7415	9.92025	10.3517	10.1525	10.0724	10.9673	11.1494	10.851	11.2087	11.576	11.9836	11.4685	9.47792	10.5176	9.48777	10.3244	10.9836	10.5457	9.39852	10.2762	10.69	11.0536	10.7632	11.079	11.3249	11.2738	10.7388	10.8062	9.7006	9.48874	11.636	10.4421	11.1865	11.473	10.9198	10.6153	11.4264	11.8226	11.143	11.35	11.7636
Tcn2	up	transcobalamin 2	Extracellular Space	transporter	11.9788	10.5242	10.65	10.1992	11.7105	9.53459	10.3967	10.2772	11.8948	11.7618	11.1632	11.6101	10.9197	11.7647	12.5222	12.183	10.2036	10.688	10.7915	11.539	11.8848	10.6158	10.932	10.5112	11.6505	11.2209	10.4039	11.3931	12.849	12.4171	12.4018	10.6141	10.4378	10.6796	12.6651	11.902	12.7608	13.0157	12.7591	10.8068	11.8066	12.6703	11.393	12.1609	12.1489
Plin2	up	perilipin 2	Plasma Membrane	other	11.513	8.88507	9.78429	9.54543	9.69226	8.00933	8.92069	8.64754	11.2578	10.2236	9.54461	11.0057	8.71692	9.8272	11.6318	11.877	8.5282	9.165	9.10121	9.30684	10.622	8.99637	9.35841	9.04467	10.9911	10.2326	9.03007	9.33261	10.4319	10.9687	12.072	9.8423	9.05904	8.95098	10.9951	11.5075	10.7734	11.0619	10.7707	9.58549	10.2893	10.5987	9.86807	10.2793	10.8267
C1qc	up	complement C1q C chain	Extracellular Space	other	11.367	7.99406	9.18724	9.25454	12.5982	9.02002	11.1353	9.55579	12.1006	12.7249	12.2601	12.2841	10.8774	12.7337	13.5267	11.8354	8.13181	10.8693	10.8032	9.78918	12.1233	10.869	11.0328	11.1646	12.2607	11.8513	11.1138	12.5998	12.4889	10.3202	11.5582	10.1416	10.3575	8.4664	11.7701	12.0194	10.7531	12.5916	12.7904	10.7984	12.0005	13.7923	12.0063	12.8113	13.403
Aen	up	apoptosis enhancing nuclease	Nucleus	enzyme	9.65912	9.54877	9.29423	9.35037	9.96304	9.60715	9.46455	9.86539	10.4981	10.2776	10.0971	10.3697	10.8343	10.435	10.991	11.4369	8.65981	9.60151	8.98126	8.82547	10.0282	9.53876	8.99349	10.0199	10.5562	10.1968	10.0846	10.2183	11.3094	10.8485	11.0495	10.9829	9.0537	8.77097	10.1775	10.4438	10.4763	10.4744	10.862	10.2846	10.942	11.3149	10.6232	11.2264	11.2652
Nucb1	up	nucleobindin 1	Cytoplasm	other	10.6241	10.1958	10.4357	10.23	11.3553	10.7945	10.9688	10.5829	10.9833	11.2806	11.3053	11.1686	12.3264	11.6421	11.5245	11.0048	10.5054	11.3122	10.6165	10.2997	11.0321	11.292	10.7423	11.0324	11.1249	11.2478	11.1223	11.4466	11.6172	11.1554	11.1908	11.6711	10.4759	10.8312	11.1236	10.9198	11.6397	11.8778	11.2233	11.2942	11.8214	12.016	12.1868	11.634	11.6348
Glul	up	glutamate-ammonia ligase	Cytoplasm	enzyme	11.0498	10.0188	10.2361	10.2746	11.1171	10.6351	10.7792	10.5106	11.2211	11.0058	11.254	11.5012	11.6146	11.7962	11.6817	11.9598	10.3363	11.1951	10.1694	10.1955	11.0128	11.0946	10.4119	10.6864	11.5638	10.7976	11.3399	11.1349	11.576	11.305	12.0424	11.5084	10.3114	10.6041	11.0647	10.9758	11.6238	11.802	10.8788	11.0612	11.778	12.1022	12.0278	11.7816	11.9392
Tmbim6	up	transmembrane BAX inhibitor motif containing 6	Nucleus	other	11.0871	9.94849	10.206	8.06515	10.484	10.0374	10.5004	10.3676	11.7741	11.3835	10.9952	11.455	11.962	11.7823	12.3276	12.437	9.63438	10.7111	10.0965	9.63392	11.0571	10.558	10.1617	10.3216	12.1448	11.7774	11.211	10.6768	11.01	11.6468	11.9708	11.5662	10.0672	10.2944	11.8139	11.7761	11.4908	11.4689	11.2569	10.9488	11.7829	11.6286	11.5622	11.8739	10.9872
Sgta	up	small glutamine rich tetratricopeptide repeat co-chaperone alpha	Cytoplasm	other	9.23983	8.85939	8.70024	8.75518	8.59977	8.19413	8.25135	9.0079	9.30758	8.69548	8.81602	9.73857	9.33992	9.47159	9.89837	10.0508	8.18881	8.63981	8.21629	8.60258	9.41386	8.71729	8.47044	8.32002	9.4468	9.423	8.99317	8.25396	9.32006	9.40202	9.75369	9.32335	8.79987	8.78398	9.80125	9.56284	9.2736	9.43743	10.7491	8.81992	9.27671	9.13122	8.94877	9.67344	8.94061
Xdh	up	xanthine dehydrogenase	Cytoplasm	enzyme	10.1589	9.25876	9.17495	8.89335	8.8403	7.60437	8.08978	8.33396	9.78515	9.01968	8.73914	9.34962	9.13028	9.03605	10.0439	10.2501	8.31502	8.27514	8.44412	8.95166	9.90249	8.15041	8.69753	8.40697	9.05091	9.11515	7.79592	8.37407	10.1042	10.6659	10.4039	8.90694	8.03511	8.89441	10.6156	9.72959	10.6487	10.3851	9.25704	8.49937	9.47181	9.44965	8.78372	9.16696	8.68624
Bax	up	BCL2 associated X, apoptosis regulator	Cytoplasm	transporter	10.5186	10.5997	10.4122	10.546	11.2725	11.0848	11.0281	11.2235	11.0987	11.4258	11.2485	11.2107	10.8448	11.0638	11.3088	11.1351	10.254	11.1587	10.3826	10.1355	11.3039	10.8314	10.406	11.3077	10.9605	11.0788	10.9246	11.4363	11.2392	11.0995	10.8213	11.1886	10.3767	10.2394	11.1305	11.3426	11.0456	11.39	12.033	11.5623	11.5038	11.6527	11.1747	11.4475	11.9988
Cfp	up	complement factor properdin	Extracellular Space	other	12.463	11.288	11.2482	11.5038	12.995	10.4359	11.5586	10.694	11.9508	12.6609	12.4484	12.6634	11.9217	13.2293	13.2726	11.5605	10.3988	11.8981	11.8234	12.0688	12.9108	11.865	11.9626	11.7956	12.7066	12.5688	11.845	12.7118	13.5015	12.8271	12.6619	11.1826	11.2077	10.8893	12.8251	12.3236	12.9813	13.5048	13.6668	11.6691	12.7384	14.0581	12.5312	13.033	13.4154
Lrg1	up	leucine rich alpha-2-glycoprotein 1	Extracellular Space	other	15.1037	14.543	13.7846	13.6597	12.3722	10.6823	11.8695	11.4808	14.9703	13.6625	12.5221	14.1846	14.2103	13.1618	15.4916	15.2796	10.4022	11.7178	11.5899	14.7792	15.5594	11.5506	11.7208	10.8259	14.5436	13.4961	11.5251	11.6509	15.6764	15.6088	15.8656	13.7248	11.4939	11.8831	15.9572	15.3413	15.3823	15.305	14.091	12.6146	14.3878	13.8524	12.0376	14.6803	13.8727
Rps27l	down	ribosomal protein S27 like	Cytoplasm	translation regulator	11.9221	10.789	10.9927	10.8522	11.6218	10.3566	11.0757	11.248	13.107	11.9141	11.2679	12.3256	10.5747	10.9682	12.7642	13.3571	10.2625	10.7746	10.959	10.7677	11.8396	10.8182	11.0815	10.8049	11.9891	11.1882	10.4343	11.3493	11.5915	11.6493	12.9162	11.2546	10.1909	9.86822	12.036	12.5197	10.8421	11.022	11.927	10.9344	11.6805	11.2551	10.2395	11.8709	11.9883
Macf1	down	microtubule-actin crosslinking factor 1	Cytoplasm	other	10.4836	11.0686	10.4881	10.4366	10.3343	10.1543	9.43828	10.4037	9.64665	10.3143	9.45439	9.95534	8.85089	9.2492	9.41641	9.60522	10.8738	9.97194	11.0646	9.93983	9.9474	9.98516	11.3043	10.3862	9.44655	9.76346	9.34557	9.0366	9.06884	9.67424	9.16027	9.27811	10.5968	10.6675	9.78912	9.90941	9.1651	9.55098	10.0645	9.72714	9.18244	8.94206	9.00083	8.79113	8.30555
Limd1	down	LIM domain containing 1	Nucleus	transcription regulator	10.2368	10.5679	10.3719	10.3678	9.85903	9.53171	9.38287	9.63346	9.57883	9.24249	9.14343	9.31597	8.75775	8.73911	9.06562	9.04889	10.2079	9.50049	10.6763	9.44123	9.65343	9.24571	10.912	9.76511	8.69343	8.72976	8.55523	9.43409	8.69777	8.67412	8.64535	8.74282	10.0263	10.1705	9.22512	9.21408	8.45079	8.54585	9.21406	9.14458	8.55346	8.56294	8.15592	8.19337	8.79772
Map3k1	down	mitogen-activated protein kinase kinase kinase 1	Cytoplasm	kinase	9.68743	10.152	9.81818	9.61823	9.16968	8.89214	8.40127	9.51894	8.18606	8.1784	8.22215	8.58126	8.13347	8.42011	8.35811	7.96233	9.90088	8.79647	10.349	9.20149	8.72397	8.71504	10.6183	9.37468	8.61656	9.03084	8.52908	8.274	8.83913	9.44101	8.86889	8.5226	10.4233	10.1683	8.90685	8.63724	9.00528	9.20031	9.09681	8.9238	7.86216	7.27127	7.41521	7.43454	7.26773
Snrpg	down	small nuclear ribonucleoprotein polypeptide G	Nucleus	other	11.7902	12.3985	12.1334	12.3729	11.7579	11.7232	11.6958	11.8011	11.376	11.5164	11.4512	11.4343	10.7245	11.0966	10.9478	10.8091	12.053	11.7018	12.3707	12.0981	11.5057	11.6999	12.3834	11.7158	11.0763	11.1073	11.0439	11.5593	10.6738	10.8649	10.6721	11.1549	11.6409	11.447	10.9959	11.0672	10.3693	10.7932	11.118	11.3739	10.974	10.9797	10.9624	10.7624	11.2772
Cxcr5	down	C-X-C motif chemokine receptor 5	Plasma Membrane	G-protein coupled receptor	10.1953	10.8097	10.273	10.0191	9.43766	8.8566	8.50338	9.21013	7.49705	8.38012	7.62469	8.68874	6.63273	7.66448	8.49408	7.03814	10.5767	9.14194	11.0065	9.90293	9.30884	9.06907	11.2913	9.21622	8.11392	8.26227	8.03135	7.96239	7.36682	5.64918	6.32098	6.19832	11.1486	11.0255	9.15029	8.65152	5.32127	6.78301	9.63125	8.43404	6.91469	6.79424	6.02086	6.44853	6.5308
Ly6d	down	lymphocyte antigen 6 family member D	Plasma Membrane	other	12.4479	13.439	13.0303	5.75738	12.2839	12.005	11.2895	11.8702	10.6411	10.6267	10.7162	11.6523	8.70802	9.93749	10.5414	9.7183	13.1861	11.8724	13.4166	12.4926	11.957	11.8751	13.5535	12.3704	10.6489	11.2419	10.9631	10.6996	9.11928	8.47017	9.02196	9.58254	13.2697	13.1279	11.2339	11.2636	7.39812	9.09253	11.8608	11.4494	8.91222	8.93409	8.69684	9.21698	9.19089
Ccr7	down	C-C motif chemokine receptor 7	Plasma Membrane	G-protein coupled receptor	12.6072	13.8837	13.3419	13.3934	12.8753	12.9682	12.1131	13.4798	11.9623	12.1098	11.3336	12.3987	10.1246	10.3829	10.1533	9.40821	13.6898	12.5747	13.5669	12.9747	12.2356	12.6919	13.8209	13.2114	11.3987	12.3003	12.1606	11.3738	9.36293	10.5435	9.14868	11.1597	13.9272	13.8304	11.8339	11.69	9.6705	9.84054	11.6123	12.4729	9.74774	8.52591	9.21838	8.58914	8.80493
Swap70	down	switching B cell complex subunit SWAP70	Cytoplasm	other	9.41654	10.3286	9.86805	9.96422	9.44038	9.03395	8.52837	9.10328	7.80039	8.21968	8.22363	8.43549	8.09682	8.24115	8.00685	7.58701	10.0791	8.66784	10.4785	8.91454	8.58399	8.59411	10.5585	9.44626	8.03975	8.52122	8.16351	8.39048	8.58846	8.70267	8.20441	8.01383	9.93413	9.95154	8.32641	8.29073	8.55696	8.71823	8.64682	8.68226	7.7349	7.51399	7.52597	7.25748	7.88985
Cd19	down	CD19 molecule	Plasma Membrane	transmembrane receptor	10.447	11.4006	10.9502	11.2305	10.0372	9.73758	9.13076	9.98471	8.88254	8.67524	8.77853	9.07645	8.4826	8.17332	8.20354	7.11508	11.2267	9.63645	10.771	10.8797	9.66179	9.64047	11.2609	10.0233	8.44703	9.06	8.92893	8.84426	9.1661	7.23213	6.66251	7.77434	11.3118	11.1579	9.24975	9.23511	7.4492	7.65222	9.91767	9.13813	7.6683	7.85881	7.88895	7.00028	7.97364
Spib	down	Spi-B transcription factor	Nucleus	transcription regulator	10.9463	12.0163	11.7523	11.7549	10.9726	10.5902	9.44188	10.9218	8.97712	9.30516	9.41816	10.4841	7.57215	8.52523	9.18269	7.67545	11.5073	10.436	11.9267	10.6876	10.6073	10.467	12.1081	10.9338	9.15805	9.71524	9.42606	9.21665	7.82871	7.18917	7.35322	8.08292	11.9026	11.8946	9.49756	9.59658	6.57368	7.63137	10.6893	10.2025	7.47281	7.43853	7.14223	6.9947	7.58613
[truncated: 325 more columns]
