# Supplementary material for: Cross-platform validation of a mouse blood gene signature for quantitative reconstruction of radiation dose
Source: Sci Rep. 2022 Aug 19;12:14124. doi: 10.1038/s41598-022-18558-1 (PMC9391341; doi:10.1038/s41598-022-18558-1)
Supplement: Supplementary file 2 — Supplementary Table 2. [file 41598_2022_18558_MOESM2_ESM.xlsx]

## Sheet: Cover
Cross-platform validation of a mouse blood gene signature for quantitative reconstruction of radiation dose
Shanaz A. Ghandhi*, Igor Shuryak, Brian Ponnaiya, Xuefeng Wu, Guy Garty, Shad R. Morton, Salan P. Kaur and Sally A. Amundson

## Sheet: RNA 
Supplementary table 2. Summary of RNA parameters from adult mouse in vivo irradiations (mean ± SEM of 5 animals per group)
		Male		Female
	Dose (Gy)	yield in microgram	A260/280	yield in microgram	A260/280
	0	22.1 ± 2.8	2.0 ± 0.01	13.5 ± 1.34	2.1 ± 0.01
	1	8.1 ± 4.5	2.0 ± 0.01	3.1 ± 0.63	2.1 ± 0.01
	2	1.6 ± 0.3	2.0 ± 0.02	3.1 ± 0.83	2.1 ± 0.01
	3	1.2 ± 0.3	2.3 ± 0.31	1.0 ± 0.22	2.1 ± 0.03
	4	1.1 ± 0.2	2.1 ± 0.01	2.2 ± 0.14	2.1 ± 0.01
	6	1.3 ± 0.4	2.1 ± 0.02	0.9 ± 0.14	2.1 ± 0.02
	8	0.7 ± 0.2	2.0 ± 0.01	1.3 ± 0.15	2.1 ± 0.02
