# Supplementary material for: Cross-platform validation of a mouse blood gene signature for quantitative reconstruction of radiation dose
Source: Sci Rep. 2022 Aug 19;12:14124. doi: 10.1038/s41598-022-18558-1 (PMC9391341; doi:10.1038/s41598-022-18558-1)
Supplement: Supplementary file 3 — Supplementary Table 3. [file 41598_2022_18558_MOESM3_ESM.xlsx]

## Sheet: Cover
Cross-platform validation of a mouse blood gene signature for quantitative reconstruction of radiation dose
Shanaz A. Ghandhi*, Igor Shuryak, Brian Ponnaiya, Xuefeng Wu, Guy Garty, Shad R. Morton, Salan P. Kaur and Sally A. Amundson

## Sheet: Supp data 3
Supplementary data table 3. Table of correlation coefficients with dose. Highlighted genes were selected for dose reconstruction
up or dn	Gene_name	uarray male	qPCR male	qPCR female
up	Phlda3	0.7	-0.6	-0.7
up	Rhoc	0.6	-0.5	-0.7
up	Ccng1	0.7	-0.4	-0.6
up	Lrg1	0.6	-0.6	-0.6
up	Xdh	0.6	-0.2	-0.5
up	Ccnd1	0.7	-0.5	-0.4
up	Grn	0.7	-0.3	-0.4
up	Tcn2	0.6	0	-0.3
up	Aen	0.6	-0.4	-0.3
up	Bax	0.6	-0.1	-0.1
up	Cd5l	0.6	-0.6	0
up	Sgta	0.6	0.4	0.3
dn	Cxcr5	-0.6	0.9	0.8
dn	Cd19	-0.7	0.9	0.9
dn	Ly6d	-0.6	0.9	0.9
dn	Ccr7	-0.6	1	0.9
